# Supplementary material for: MRI-Based Assessment of Etiology-Specific Sarcopenia Phenotypes in Chronic Liver Disease: A Comparative Study of MASH and Viral Hepatitis
Source: Diagnostics (Basel). 2026 Jan 17;16(2):306. doi: 10.3390/diagnostics16020306 (PMC12839808; doi:10.3390/diagnostics16020306)
Supplement: Supplementary file 1 [file diagnostics-16-00306-s001.zip]

Archive with 4 entries (4 files):
- Suplementary Figure S1.tiff
- Supplementary Table S1.pdf
- Supplementary Table S2.pdf
- Supplementary Table S3.pdf
